# Supplementary material for: A novel sensor design for accurate measurement of facial somatosensation in pre-term infants
Source: PLoS One. 2018 Nov 16;13(11):e0207145. doi: 10.1371/journal.pone.0207145 (PMC6239299; doi:10.1371/journal.pone.0207145)
Supplement: S2 Methods — (XLS) [file pone.0207145.s002.xls]

## Sheet: Sheet1
2710401T01_LJ	27104T02_LF	2710401T03_RJ	2710501T01_LJ	2710501T02_LF	2710501T03_LH	2710601T01_RJ	2710601T02_LJ	2710601T03_RH	2710601T04_LH	2710901T01_RJ	2710901T02_RH	2710901T03_LJ	2711001T01_RJ	2711001T02_LJ	2711001T03_RH	2711101T01_LJ	2711101T02_LH	2711101T03_RJ	2711101T04_RH	2711101T05_RF.set	2711101T06_LF.set	2711201T01_LJ	2711201T02_RJ	2711201T03_RH
138.474	366.13	208.082	155.805	207.832	231.014	221.633	185.492	85.8498	109.687	344.47	213.295	84.2756	163.996	146.724	108.905	180.659	221.322	183.75	101.607	79.9192	154.657	14.4934	12.2267	19.3945
167.975	215.802	237.761	257.941	192.011	233.288	162.572	215.264	89.5653	138.204	361.002	204.795	194.009	201.419	83.7856	111.329	216.285	138.888	157.897	94.7813	143.257	118.411	18.2348	20.9533	13.6317
121.76	136.135	222.236	318.016	158.266	170.461	167.3	365.426	81.7001	224.142	447.556	231.914	62.6539	183.338	210.205	140.118	128.641	55.7395	136.376	92.1377	45.5892	161.976	13.2304	12.9551	12.9242
159.741	180.322	131.746	232.441	196.265	301.31	144.091	414.981	80.4455	174.49	265.307	239.31	88.3459	168.94	290.979	79.3071	265.177	106.395	160.076	58.455	104.258	95.2994	10.4772	9.0254	11.7723
191.155	209.433	161.734	218.384	187.536	299.343	234.323	511.921	193.743	188.483	351.257	171.428	102.383	173.992	252.771	133.552	215.106	81.184	127.889	90.6213	116.695	134.276	16.4165	15.5665	12.685
216.988	191.949	146.131	203.061	208.34	383.082	237.701	434.524	138.638	164.309	516.391	264.45	56.9459	243.472	168.819	133.945	231.141	40.3459	188.641	25.518	140.057	139.932	8.5705	6.95242	16.2991
167.284	144.395	152.967	349.692	163.947	339.348	283.831	288.27	173.042	321.805	549.322	255.529	97.4604	166.271	174.053	97.0983	260.874	138.519	209.362	56.3845	101.912	130.593	13.259	7.46095	15.3675
167.847	195.681	198.888	244.592	185.896	325.661	313.12	387.333	78.1294	274.952	533.623	230.437	94.9242	175.629	171.84	69.1725	213.667	94.1123	230.755	81.3017	163.027	51.1804	12.6571	6.92824	36.2543
100.771	165	186.506	465.558	229.571	193.564	244.649	309.212	157.36	270.465	530.605	271.001	149.865	196.782	175.512	74.6934	151.248	144.718	164.633	79.2344	59.0162		18.025	14.3304	11.2862
258.517	142.147	130.12	400.213	333.14	225.895	132.703	285.037	209.473	291.696	558.045	279.139	102.402	192.852	205.682	89.9336	231.323	28.0401	286.709	36.895	57.0678		8.50854	5.01001	8.8817
210.301	203.138	198.297	285.84	381.36	233.101	256.037	215.408	214.009	193.888	547.13	165.834	76.0418	172.693	210.73	110.865	193.87	123.189	200.418	17.5811	117.109		19.8243	22.0022	17.0536
210.551	144.286	90.0158	220.503	289.349	227.614	313.603	163.44	145.104	315.581	547.108	406.668	129.881	191.164	186.067	92.7222	151.714	97.873	226.976	32.0222	256.581		21.8829	25.845	9.58784
207.503	218.298	183.912	132.501	380.66	252.826	427.72	257.147	196.445	289.187	551.453	427.302	90.1586	150.443	178.132	179.948	184.423	69.4492	140.875	31.6748	162.051		21.7973	21.2284	13.2719
182.948	129.22	250.429	136.958	370.387	186.873	310.032	216.615	190.269	232.056	553.164	232.489	159.171	148.316	201.844	132.401	226.708	134.661	123.071	28.1382	148.313		61.8855	25.7209	13.8793
164.86	90.9588	141.546	173.499		333.408	301.395	257.726		224.383	560.811	194.778	297.556	144.522	143.976	136.387	201.339	80.1028	335.181	15.6136	231.962		32.6084	22.5761	9.09908
217.623	210.995	181.956	121.227			213.912	248.413		271.912	564.522	285.646	163.914	112.701	132.686	74.4456	241.228	124.804	132.778	126.491	128.551		19.9286	17.3474	18.446
175.898	111.758	145.724	74.7747			287.594	233.986		318.331	563.241	138.733	229.841	140.14	123.791	150.322	315.46	62.1958	151.589	97.6819	112.639		24.1837	22.1999	4.2624
181.956	277.405	178.897	103.967			313.168	399.396		263.902	570.913	493.758	276.56	121.96	138.728		193.288	87.7545	132.556	54.0946	230.879		17.4112	18.6875
170.889	163.782	151.083	93.5099			383.376	316.835		375.221	563.13	324.914	175.355	149.956	99.5428		174.012	90.57	174.833	29.2998	246.814		19.5954	16.6188
172.506	205.6	183.311	81.719			377.007	344.87		407.502	564.176	290.714	312.161		106.507		235.253	86.6709	180.347	12.0657	194.199		15.7288	7.84847
226.998	262.67	170.02	52.318			544.54	403.063			555.444	195.325	327.655		121.521		202.372		46.1419		189.399		31.5057	28.2101
121.085		111.387	29.1378			58.8283	300.623			560.105	225.726	134.438		105.02		106.635		145.999		289.04		22.0495	25.7954
174.925		139.84	64.0432			174.587	354.617			560.935	299.787	126.418				121.441		210.65				10.6554
201.693		263.227	129.535			155.961	349.068			560.432		275.435				98.1142		152.183				16.3858
91.2722		33.8997	211.514			172.029	291.02			575.576		175.954				117.732		167.217				25.6748
148.371			100.863			176.082	200.112			581.602		190.983				56.1967		202.573				19.7012
117.281						111.376	327.451			584.472		245.115				109.163		138.248
224.015						141.919				579.682		160.965				150.026		142.523
191.029						119.627				580.767		215.743				212.163		128.241
135.116						102.159				588.136		139.544				167.067		164.893
127.507						138.687				585.471						271.622		123.122
						176.082				584.688						284.608		179.194
						175.648				588.97						204.524		121.812
						165.033				596.555						247.479		124.552
						304.531				602.586						241.566		248.008
						336.716				596.07						280.797		108.754
						360.408				607.854								106.606
						316.884												213.24
						358.092												226.4
						186.794
						310.032
						374.787
						333.386
						258.546
						187.422
