# Supplementary material for: A novel sensor design for accurate measurement of facial somatosensation in pre-term infants
Source: PLoS One. 2018 Nov 16;13(11):e0207145. doi: 10.1371/journal.pone.0207145 (PMC6239299; doi:10.1371/journal.pone.0207145)
Supplement: S2 Results — (ZIP) [file pone.0207145.s008.zip]

Archive with 7 entries (6 files):
- S2_Results_subject105/
- S2_Results_subject105/2710501T01_LJ_swap.fdt
- S2_Results_subject105/2710501T01_LJ_swap.set
- S2_Results_subject105/2710501T02_LF_swap.fdt
- S2_Results_subject105/2710501T02_LF_swap.set
- S2_Results_subject105/2710501T03_LH_swap.fdt
- S2_Results_subject105/2710501T03_LH_swap.set
