# Supplementary material for: A novel sensor design for accurate measurement of facial somatosensation in pre-term infants
Source: PLoS One. 2018 Nov 16;13(11):e0207145. doi: 10.1371/journal.pone.0207145 (PMC6239299; doi:10.1371/journal.pone.0207145)
Supplement: S3 Results — (ZIP) [file pone.0207145.s009.zip]

Archive with 9 entries (8 files):
- S3_Results_subject106/
- S3_Results_subject106/2710601T01_RJ.fdt
- S3_Results_subject106/2710601T01_RJ.set
- S3_Results_subject106/2710601T02_LJ_swap.fdt
- S3_Results_subject106/2710601T02_LJ_swap.set
- S3_Results_subject106/2710601T03_RH.fdt
- S3_Results_subject106/2710601T03_RH.set
- S3_Results_subject106/2710601T04_LH_swap.fdt
- S3_Results_subject106/2710601T04_LH_swap.set
