# Supplementary material for: A novel sensor design for accurate measurement of facial somatosensation in pre-term infants
Source: PLoS One. 2018 Nov 16;13(11):e0207145. doi: 10.1371/journal.pone.0207145 (PMC6239299; doi:10.1371/journal.pone.0207145)
Supplement: S4 Results — (ZIP) [file pone.0207145.s010.zip]

Archive with 7 entries (6 files):
- S4_Results_subject109/
- S4_Results_subject109/2710901T01_RJ.fdt
- S4_Results_subject109/2710901T01_RJ.set
- S4_Results_subject109/2710901T02_RH.fdt
- S4_Results_subject109/2710901T02_RH.set
- S4_Results_subject109/2710901T03_LJ_swap.fdt
- S4_Results_subject109/2710901T03_LJ_swap.set
