# Supplementary material for: A novel sensor design for accurate measurement of facial somatosensation in pre-term infants
Source: PLoS One. 2018 Nov 16;13(11):e0207145. doi: 10.1371/journal.pone.0207145 (PMC6239299; doi:10.1371/journal.pone.0207145)
Supplement: S5 Results — (ZIP) [file pone.0207145.s011.zip]

Archive with 7 entries (6 files):
- S5_Results_subject110/
- S5_Results_subject110/2711001T01_RJ.fdt
- S5_Results_subject110/2711001T01_RJ.set
- S5_Results_subject110/2711001T02_LJ_swap.fdt
- S5_Results_subject110/2711001T02_LJ_swap.set
- S5_Results_subject110/2711001T03_RH.fdt
- S5_Results_subject110/2711001T03_RH.set
