# Supplementary material for: A novel sensor design for accurate measurement of facial somatosensation in pre-term infants
Source: PLoS One. 2018 Nov 16;13(11):e0207145. doi: 10.1371/journal.pone.0207145 (PMC6239299; doi:10.1371/journal.pone.0207145)
Supplement: S6 Results — (ZIP) [file pone.0207145.s012.zip]

Archive with 13 entries (12 files):
- S6_Results_subject111/
- S6_Results_subject111/2711101T01_LJ_swap.fdt
- S6_Results_subject111/2711101T01_LJ_swap.set
- S6_Results_subject111/2711101T02_LH_swap.fdt
- S6_Results_subject111/2711101T02_LH_swap.set
- S6_Results_subject111/2711101T03_RJ.fdt
- S6_Results_subject111/2711101T03_RJ.set
- S6_Results_subject111/2711101T04_RH.fdt
- S6_Results_subject111/2711101T04_RH.set
- S6_Results_subject111/2711101T05_RF.fdt
- S6_Results_subject111/2711101T05_RF.set
- S6_Results_subject111/2711101T06_LF_swap.fdt
- S6_Results_subject111/2711101T06_LF_swap.set
