# Supplementary material for: A novel sensor design for accurate measurement of facial somatosensation in pre-term infants
Source: PLoS One. 2018 Nov 16;13(11):e0207145. doi: 10.1371/journal.pone.0207145 (PMC6239299; doi:10.1371/journal.pone.0207145)
Supplement: S7 Results — (ZIP) [file pone.0207145.s013.zip]

Archive with 7 entries (6 files):
- S7_Results_subject112/
- S7_Results_subject112/2711201T01_LJ_swap.fdt
- S7_Results_subject112/2711201T01_LJ_swap.set
- S7_Results_subject112/2711201T02_RJ.fdt
- S7_Results_subject112/2711201T02_RJ.set
- S7_Results_subject112/2711201T03_RH.fdt
- S7_Results_subject112/2711201T03_RH.set
